# Supplementary material for: Biochemical and Nutritional Evaluation of Chlorella and Auxenochlorella Biomasses Relevant for Food Application
Source: Front Nutr. 2020 Sep 30;7:565996. doi: 10.3389/fnut.2020.565996 (PMC7557355; doi:10.3389/fnut.2020.565996)
Supplement: Supplementary file 1 [file Table_1.XLSX]

## Sheet: Tests_overview
Table S1. Statistical analysis performed for all factors.
Factors	Equal variance test	Normality test	Comparison of means test	p value	Comparison of means
	Levene's test (H0 = equal variance)	Shapiro-Wilk test (H0 = normal distributition)			Biotona	Piura	Alver	LGChlorella	Purasana	SoleilVie
	yes = H0 not rejected, no = H0 rejected.				Significant differences (p < 0.05) within each column are indicated with different letters (n=3).
Carbohydrates_content	no		Kruskal-Wallis	0.0094	ab	ac	c	c	ab	b
Protein_content	yes	yes	ANOVA	0	a	b	c	d	e	f
Fatty_acids_content	no		Kruskal-Wallis	0.09	a	a	a	a	a	a
C10:0	n.a.	n.a.	n.a.
C14:0	n.a.	n.a.	n.a.
C15:1	no		Kruskal-Wallis	0.04	ac	ab			b	c
C16:0	no		Kruskal-Wallis	0.01	acd	cd	ab	b	abc	d
C16:1	yes	yes	ANOVA	2.74127e-05	a	b			c	a
C17:1	yes	no	Kruskal-Wallis	0.02	ad	bc			ac	d
C18:0	no		Kruskal-Wallis	0.01	ac	c	a	bc	c	c
C18:1	no		Kruskal-Wallis	0.01	abd	bc	a	ab	c	cd
C18:2	no		Kruskal-Wallis	0.01	ac	b	a	ad	cb	cbd
C18:3	no		Kruskal-Wallis	0.01	ac	d	ad	bc	ade	ce
OFAs	no		Kruskal-Wallis	0.01	ab	b	a		b	a
SFAs	no		Kruskal-Wallis	0.01	acd	bce	ad	a	de	e
MUFAs	no		Kruskal-Wallis	0.01	ad	bc	a	ad	cd	ad
PUFAs	no		Kruskal-Wallis	0.01	ac	bc	a	ad	bcd	b
ω6:ω3	no		Kruskal-Wallis	0.01	ac	d	bde	bc	bd	ace
P:S	no		Kruskal-Wallis	0.046	ac	abc	a	bd	ac	cd
H:H	yes	yes	ANOVA	0	a	a	b	c	a	a
AI	no		Kruskal-Wallis	0.01	ac	c	ab	b	c	ac
TI	yes	yes	ANOVA	1.55431e-15	a	c	a	b	d	a
Lipid bioaccessibility	no		Kruskal-Wallis	0.02	ad	cd	ab	b
Protein bioaccessibility	yes	yes	ANOVA	0.000837726	a	ab	b	c
